# Supplementary material for: Exploring user experience: A qualitative analysis of the use of a physical activity support app for people with heart failure
Source: PLoS One. 2025 May 22;20(5):e0309577. doi: 10.1371/journal.pone.0309577 (PMC12097600; doi:10.1371/journal.pone.0309577)
Supplement: S1 File — English_verbatim. (ZIP) [file pone.0309577.s001.zip]

Archive with 10 entries (10 files):
- English_verbatim/ANLA032_eng.docx
- English_verbatim/BEJO106_eng.docx
- English_verbatim/BELU114_eng.docx
- English_verbatim/BRFL069_eng.docx
- English_verbatim/COAN087_eng.docx
- English_verbatim/EIAR027_eng.docx
- English_verbatim/INSE098_eng.docx
- English_verbatim/KRPH047_eng.docx
- English_verbatim/THJO033_eng.docx
- English_verbatim/ULKY097_eng.docx
